# Supplementary material for: Probable Bruxism and Psychological Issues among Dental Students in Serbia during the COVID-19 Pandemic
Source: Int J Environ Res Public Health. 2022 Jun 23;19(13):7729. doi: 10.3390/ijerph19137729 (PMC9266173; doi:10.3390/ijerph19137729)
Supplement: Supplementary file 1 [file ijerph-19-07729-s001.zip]

Archive with 1 entries (1 files):
- ijerph-1764326-supplementary.pdf
